# Supplementary material for: A Polydopamine-Coated Gold Nanoparticles Quenching Quantum Dots-Based Dual-Readout Lateral Flow Immunoassay for Sensitive Detection of Carbendazim in Agriproducts
Source: Biosensors (Basel). 2022 Jan 29;12(2):83. doi: 10.3390/bios12020083 (PMC8869244; doi:10.3390/bios12020083)
Supplement: Supplementary file 1 [file biosensors-12-00083-s001.zip]

Archive with 1 entries (1 files):
- biosensors-1557032-supplementary.pdf
